# Supplementary material for: The preclinical pharmacological study on HX0969W, a novel water-soluble pro-drug of propofol, in rats
Source: PeerJ. 2020 Apr 16;8:e8922. doi: 10.7717/peerj.8922 (PMC7167245; doi:10.7717/peerj.8922)
Supplement: Supplemental Information 2 [file peerj-08-8922-s002.csv]

Table 1 The concentration of fospropofol disodium in plasma (μg/mL)
time (min)	1	2	3	4	5	6	7	8	9	10
0	0	0	0	0	0	0	0	0	0	0
1	1453.765	367.424	388.03	365.004	934.741	600.547	974.973	628.93	156.959	164.567
2	669.252	358.62	286.789	176.594	464.996	328.806	583.487	475.944	117.695	120.915
3	377.572	211.624	246.611	158.294	337.535	251.857	319.839	233.823	90.906	103.07
4	260.546	124.047	220.794	126.885	175.254	181.022	279.456	209.669	67.506	60.508
5	254.353	121.928	169.374	129.31	144.491	143.007	217.376	162.587	50.266	51.009
7	150.065	93.268	105.526	90.257	109.875	103.606	164.482	144.923	37.873	42.66
10	111.865	66.651	80.038	60.943	85	121.792	210.574	110.758	26.991	26.826
15	61.282	33.347	51.358	27.58	68.431	68.217	141.195	84.578	20.718	11.804
20	40.141	20.091	19.197	19.021	49.039	44.797	76.418	72.053	13.7	8.285
30	19.593	10.35	11.252	9.074	17.711	19.157	56.27	25.597	12.956	8.096
45	5.236	3.166	2.466	2.193	5.076	6.206	18.262	7.968	6.17	4.72
60	2.62	1.531	1.38	0.971	2.419	3.136	14.293	5.539	3.625	3.05
90	0.914	0.676	0.805	0.611	0.808	1.345	4.748	2.173	1.466	0.995
120	0.595	0.635	0.242	ND	0.51	0.459	2.632	1.197	1.138	0.455
180	0.557	0.273	0.136	ND	0.208	0.199	0.243	0.388	0.416	0.166
240	0.408	0.277	ND	ND	ND	ND	0.136	0.158	0.324	ND
ND：Not detected.
Table 2 The concentration of HX0969W in plasma (μg/mL)
time (min)	1	2	3	4	5	6	7	8	9	10
0	0	0	0	0	0	0	0	0	0	0
1	302.331	319.074	235.455	381.689	303.093	277.156	291.995	262.407	379.761	460.069
2	140.787	97.113	78.892	101.04	83.947	132.008	114.594	77.316	113.259	165.905
3	40.303	30.655	27.859	31.224	22.517	51.633	25.783	29.801	35.752	48.485
4	13.855	15.787	7.65	10.685	9.252	25.483	13.169	15.607	16.809	22.813
5	7.897	7.834	4.803	4.893	4.557	13.802	7.912	5.219	7.307	10.785
7	4.216	4.447	7.589	4.972	1.369	3.72	2.379	3.101	3.48	4.156
10	3.113	2.837	2.449	2.21	1.942	4.63	2.072	1.457	3.644	4.452
15	1.617	1.338	1.574	0.909	1.017	2.053	1.287	0.985	1.933	1.574
20	1.189	0.925	0.916	1.197	0.971	1.602	0.756	0.683	1.232	1.175
30	1.565	0.681	0.755	0.615	0.527	0.617	0.523	0.449	0.757	0.608
45	0.223	0.391	0.559	0.393	0.364	0.467	0.454	0.319	0.497	0.487
60	0.17	0.301	0.435	0.272	0.249	0.34	0.284	0.336	0.206	0.377
90	0.088	0.188	0.236	0.219	0.156	0.337	0.311	0.114	0.21	0.241
120	0.062	0.149	0.141	ND	0.208	0.184	0.071	0.107	0.199	0.158
180	ND	0.056	0.503	ND	ND	0.155	ND	0.063	0.079	0.108
240	ND	0.051	0.383	ND	ND	0.128	ND	ND	0.063	ND
ND：Not detected.
Table 3 The concentration of propofol in plasma after intravenous administration of propofol (μg/mL)
time (min)	1	2	3	4	5	6	7	8	9	10
0	0	0	0	0	0	0	0	0	0	0
0.5	23.302	24.33	23.996	15.201	21.754	30.698	18.897	26.256	20.264	29.329
1	14.892	11.858	16.764	13.334	15.529	21.352	12.905	17.389	13.347	24.012
2	10.6	9.766	12.262	11.254	15.504	17.659	11.418	13.769	10.619	18.347
3	7.59	9.714	9.336	8.639	13.61	12.81	9.143	11.296	11.135	17
4	7.612	7.403	7.287	6.151	10.634	12.232	8.595	8.08	8.819	13.026
5	6.091	6.106	6.346	5.308	7.925	9.902	6.321	6.659	7.388	10.677
7	4.095	4.088	5.125	3.676	5.796	7.663	4.409	4.711	6.435	8.869
10	3.506	3.459	4.22	3.233	4.216	5.342	3.887	4.494	4.571	6.008
15	3.099	2.009	3.887	2.317	2.496	3.043	3.078	2.773	3.711	4.379
20	2.279	1.62	3.353	1.966	1.825	1.774	2.19	1.871	2.768	2.998
30	1.605	0.876	1.795	1.552	1.682	1.239	1.719	1.206	2.321	2.063
45	0.896	0.498	1.318	0.913	1.121	0.778	1.084	1.036	1.395	1.523
60	0.506	0.339	0.657	0.487	1.062	0.518	0.682	0.762	0.943	0.892
90	0.35	0.179	0.461	0.287	0.517	0.256	0.405	0.322	0.863	0.472
120	0.185	0.169	0.314	0.24	0.268	0.222	0.278	0.171	0.429	0.28
180	0.144	0.09	0.14	0.118	0.142	0.131	0.145	0.108	0.285	0.126
Table 4 The concentration of propofol in plasma after intravenous administration of HX0969W (μg/mL)
time (min)	1	2	3	4	5	6	7	8	9	10
0	0	0	0	0	0	0	0	0	0	0
1	7.108	8.995	7.998	4.505	4.621	3.279	6.114	6.507	6.74	7.81
2	19.237	11.981	14.526	10.919	10.745	20.791	16.24	13.5	13.28	14.13
3	24.165	19.052	21.402	18.074	18.735	18.883	28.202	14.805	22.23	20.56
4	17.896	19.398	23.818	18.828	21.962	28.348	28.923	15.701	27.93	31.45
5	21.026	16.482	25.882	17.191	19.313	25.665	27.418	15.247	26.79	29.72
7	16.206	13.872	19.52	13.832	15.542	22.987	23.819	12.615	21.36	25.34
10	14.602	12.317	13.959	13.098	12.197	18.97	18.698	8.672	21.14	24.79
15	8.279	7.458	10.227	8.471	9.079	13.352	12.922	7.707	14.17	19.41
20	6.19	7.407	6.144	6.527	8.996	9.033	10.057	6.296	10.07	13.29
30	4.758	5.523	6.093	5.303	7.312	6.495	9.083	4.253	8.22	10.5
45	2.984	4.123	4.598	3.55	4.777	4.562	7.369	2.857	5.49	7.28
60	2.46	3.452	3.044	2.952	3.605	3.553	4.662	1.531	3.84	4.82
90	1.364	1.766	1.752	1.922	1.953	2.382	2.112	0.923	2.34	2.55
120	0.908	1.511	1.098	1.099	1.262	1.642	1.281	0.571	1.19	2.13
180	0.736	0.877	0.954	0.643	0.624	0.988	0.733	0.362	1.05	1.22
240	0.691	0.546	0.53	0.596	0.39	0.623	0.618	0.68	0.62	0.73
Table 5 The concentration of propofol in plasma after intravenous administration of fospropofol disodium (μg/mL)
time (min)	1	2	3	4	5	6	7	8	9	10
0	0	0	0	0	0	0	0	0	0	0
1	5.259	8.271	4.616	9.344	6.256	8.121	3.451	3.722	6.61	5.635
2	15.15	10.77	8.611	11.777	14.891	13.39	9.327	11.301	14.152	12.141
3	2.499	11.09	17.523	17.188	19.967	21.105	12.362	11.429	16.47	21.554
4	21.337	12.282	28.116	17.199	17.979	31.415	16.695	17.684	16.6	20.352
5	21.264	15.321	24.172	21.498	15.944	23.591	18.489	17.662	13.747	21.679
7	18.829	12.508	20.218	17.449	17.836	17.004	14.084	21.513	11.605	18.351
10	15.253	7.859	16.451	9.298	15.159	18.617	16.606	13.911	9.571	15.204
15	11.847	5.303	14.016	6.225	10.638	14.495	15.442	17.168	7.228	9.614
20	8.409	3.338	6.992	0.116	8.843	14.479	11.972	15.504	5.553	7.039
30	7.192	2.923	7.786	5.229	6.281	10.567	10.694	9.926	3.996	5.528
45	4.726	1.414	3.616	2.387	3.918	5.009	7.537	5.551	2.907	3.41
60	3.297	1.235	3.043	2.062	2.794	4.483	7.388	4.953	2.366	2.913
90	2.089	0.962	2.533	0.82	2.128	2.545	3.798	2.603	1.425	1.515
120	1.281	0.963	1.246	0.551	1.467	1.895	2.552	1.901	0.895	0.902
180	0.759	0.416	0.51	0.392	0.403	1.184	0.793	0.872	0.533	0.496
240	0.547	0.301	0.392	0.31	0.477	0.677	0.673	0.511	0.335	0.338
